# Supplementary material for: Semaphorin heterodimerization in cis regulates membrane targeting and neocortical wiring
Source: Nat Commun. 2024 Aug 16;15:7059. doi: 10.1038/s41467-024-51009-1 (PMC11329519; doi:10.1038/s41467-024-51009-1)
Supplement: Supplementary file 5 — Supplementary Data S2 [file 41467_2024_51009_MOESM5_ESM.xlsx]

## Sheet: Figure 1b
Stats were performed using DEseq2

## Sheet: Figure 1d
Table Analyzed	Sema7a'5TSS		Table Analyzed	Sema7a Intron1 H3 peak
Column A	Input		Column B	Satb2 ChIP
vs.	vs.		vs.	vs.
Column B	Satb2 ChIP		Column A	Input
Unpaired t test			Unpaired t test
P value	0.0139		P value	0.0656
P value summary	*		P value summary	ns
Significantly different (P < 0.05)?	Yes		Significantly different (P < 0.05)?	No
One- or two-tailed P value?	Two-tailed		One- or two-tailed P value?	Two-tailed
t, df	t=4.181, df=4		t, df	t=2.516, df=4
How big is the difference?			How big is the difference?
Mean of column A	1		Mean of column A	1
Mean of column B	4.913		Mean of column B	1.191
Difference between means (A - B) ± SEM	-3.913 ± 0.9357		Difference between means (B - A) ± SEM	0.1914 ± 0.07609
95% confidence interval	-6.511 to -1.315		95% confidence interval	-0.01981 to 0.4027
R squared (eta squared)	0.8138		R squared (eta squared)	0.6128
F test to compare variances			F test to compare variances
F, DFn, Dfd	788005330, 2, 2		F, DFn, Dfd	Infinity, 2, 2
P value	<0.0001		P value	<0.0001
P value summary	****		P value summary	****
Significantly different (P < 0.05)?	Yes		Significantly different (P < 0.05)?	Yes
Data analyzed			Data analyzed
Sample size, column A	3		Sample size, column A	3
Sample size, column B	3		Sample size, column B	3

## Sheet: Figure 1g
Table Analyzed	Rescue only		Number of families	1
			Number of comparisons per family	3
Brown-Forsythe ANOVA test			Alpha	0.05
F* (DFn, DFd)	19.53 (2.000, 4.332)
P value	0.0068		Dunnett's T3 multiple comparisons test	Mean Diff.	95.00% CI of diff.	Below threshold?	Summary	Adjusted P Value
P value summary	**		GFP vs. Cre	1.156	0.2811 to 2.030	Yes	*	0.0197	A-B
Significant diff. among means (P < 0.05)?	Yes		GFP vs. Cre + Sema7A	0.9862	0.09700 to 1.875	Yes	*	0.0357	A-C
			Cre vs. Cre + Sema7A	-0.1693	-0.3015 to -0.03707	Yes	*	0.0161	B-C
Welch's ANOVA test
W (DFn, DFd)	18.11 (2.000, 6.797)		Test details	Mean 1	Mean 2	Mean Diff.	SE of diff.	n1	n2	t	DF
P value	0.0019		GFP vs. Cre	1.162	0.006152	1.156	0.2335	5	4	4.949	4
P value summary	**		GFP vs. Cre + Sema7A	1.162	0.1755	0.9862	0.2375	5	8	4.153	4.276
Significant diff. among means (P < 0.05)?	Yes		Cre vs. Cre + Sema7A	0.006152	0.1755	-0.1693	0.04328	4	8	3.912	7.024
Data summary			Compact letter display
Number of treatments (columns)	3		GFP	A
Number of values (total)	17		Cre + Sema7A	B
			Cre	C

## Sheet: Figure 1h
Table Analyzed	Migration Data
Data sets analyzed	A-C
ANOVA summary
F	42.03
P value	<0.0001
P value summary	****
Significant diff. among means (P < 0.05)?	Yes
R squared	0.8401
Brown-Forsythe test
F (DFn, DFd)	0.04081 (2, 16)
P value	0.9601
P value summary	ns
Are SDs significantly different (P < 0.05)?	No
Bartlett's test
Bartlett's statistic (corrected)	0.9382
P value	0.6256
P value summary	ns
Are SDs significantly different (P < 0.05)?	No
ANOVA table	SS	DF	MS	F (DFn, DFd)	P value
Treatment (between columns)	3351	2	1675	F (2, 16) = 42.03	P<0.0001
Residual (within columns)	637.8	16	39.86
Total	3989	18
Data summary
Number of treatments (columns)	3
Number of values (total)	19
Number of families	1
Number of comparisons per family	3
Alpha	0.05
Tukey's multiple comparisons test	Mean Diff.	95.00% CI of diff.	Below threshold?	Summary	Adjusted P Value
GFP vs. Cre	34.01	24.14 to 43.87	Yes	****	<0.0001	A-B
GFP vs. Cre Sema7A	8.947	0.1480 to 17.75	Yes	*	0.046	A-C
Cre vs. Cre Sema7A	-25.06	-34.35 to -15.77	Yes	****	<0.0001	B-C
Test details	Mean 1	Mean 2	Mean Diff.	SE of diff.	n1	n2	q	DF
GFP vs. Cre	75.51	41.5	34.01	3.823	6	5	12.58	16
GFP vs. Cre Sema7A	75.51	66.56	8.947	3.41	6	8	3.711	16
Cre vs. Cre Sema7A	41.5	66.56	-25.06	3.599	5	8	9.847	16
Compact letter display
GFP	A
Cre Sema7A	B
Cre	C

## Sheet: Figure 2c
Table Analyzed	DIV2 axon length		Number of families	1
			Number of comparisons per family	3
Kruskal-Wallis test			Alpha	0.05
P value	<0.0001
Exact or approximate P value?	Approximate		Dunn's multiple comparisons test	Mean rank diff.	Significant?	Summary	Adjusted P Value
P value summary	****		WT vs. Satb2 -/-	49.42	Yes	****	<0.0001	A-B
Do the medians vary signif. (P < 0.05)?	Yes		WT vs. Satb2 -/- + Sema7A	45.98	Yes	****	<0.0001	A-C
Number of groups	3		Satb2 -/- vs. Satb2 -/- + Sema7A	-3.441	No	ns	>0.9999	B-C
Kruskal-Wallis statistic	44.84
			Test details	Mean rank 1	Mean rank 2	Mean rank diff.	n1	n2	Z
Data summary			WT vs. Satb2 -/-	101.4	52.02	49.42	48	54	6.186
Number of treatments (columns)	3		WT vs. Satb2 -/- + Sema7A	101.4	55.46	45.98	48	37	5.219
Number of values (total)	139		Satb2 -/- vs. Satb2 -/- + Sema7A	52.02	55.46	-3.441	54	37	0.4004
			Compact letter display
			WT	A
			Satb2 -/- + Sema7A	B
			Satb2 -/-	B
Table Analyzed	DIV2 Primary Neurites		Number of families	1
			Number of comparisons per family	3
Kruskal-Wallis test			Alpha	0.05
P value	<0.0001
Exact or approximate P value?	Approximate		Dunn's multiple comparisons test	Mean rank diff.	Significant?	Summary	Adjusted P Value
P value summary	****		WT vs. Satb2 -/-	-16.61	No	ns	0.0718	A-B
Do the medians vary signif. (P < 0.05)?	Yes		WT vs. Satb2 -/- + Sema7A	21.43	Yes	*	0.0122	A-C
Number of groups	3		Satb2 -/- vs. Satb2 -/- + Sema7A	38.03	Yes	****	<0.0001	B-C
Kruskal-Wallis statistic	25.8
			Test details	Mean rank 1	Mean rank 2	Mean rank diff.	n1	n2	Z
Data summary			WT vs. Satb2 -/-	59.75	76.36	-16.61	40	39	2.258
Number of treatments (columns)	3		WT vs. Satb2 -/- + Sema7A	59.75	38.32	21.43	40	37	2.874
Number of values (total)	116		Satb2 -/- vs. Satb2 -/- + Sema7A	76.36	38.32	38.03	39	37	5.071
			Compact letter display
			Satb2 -/-	A
			WT	A
			Satb2 -/- + Sema7A	B
Table Analyzed	DIV2 End Neurites		Number of families	1
			Number of comparisons per family	3
Kruskal-Wallis test			Alpha	0.05
P value	<0.0001
Exact or approximate P value?	Approximate		Dunn's multiple comparisons test	Mean rank diff.	Significant?	Summary	Adjusted P Value
P value summary	****		WT vs. Satb2 -/-	-27.46	Yes	***	0.0006	A-B
Do the medians vary signif. (P < 0.05)?	Yes		WT vs. Satb2 -/- + Sema7A	7.711	No	ns	0.9249	A-C
Number of groups	3		Satb2 -/- vs. Satb2 -/- + Sema7A	35.18	Yes	****	<0.0001	B-C
Kruskal-Wallis statistic	24.03
			Test details	Mean rank 1	Mean rank 2	Mean rank diff.	n1	n2	Z
Data summary			WT vs. Satb2 -/-	51.1	78.56	-27.46	40	39	3.704
Number of treatments (columns)	3		WT vs. Satb2 -/- + Sema7A	51.1	43.39	7.711	40	36	1.019
Number of values (total)	115		Satb2 -/- vs. Satb2 -/- + Sema7A	78.56	43.39	35.18	39	36	4.619
			Compact letter display
			Satb2 -/-	A
			WT	B
			Satb2 -/- + Sema7A	B
Table Analyzed	DIV2 Ratio Primary/end Neurites		Number of families	1
			Number of comparisons per family	3
Kruskal-Wallis test			Alpha	0.05
P value	0.0349
Exact or approximate P value?	Approximate		Dunn's multiple comparisons test	Mean rank diff.	Significant?	Summary	Adjusted P Value
P value summary	*		WT vs. Satb2 -/-	16.39	No	ns	0.0805	A-B
Do the medians vary signif. (P < 0.05)?	Yes		WT vs. Satb2 -/- + Sema7A	16.99	No	ns	0.0738	A-C
Number of groups	3		Satb2 -/- vs. Satb2 -/- + Sema7A	0.5983	No	ns	>0.9999	B-C
Kruskal-Wallis statistic	6.71
			Test details	Mean rank 1	Mean rank 2	Mean rank diff.	n1	n2	Z
Data summary			WT vs. Satb2 -/-	68.88	52.49	16.39	40	39	2.214
Number of treatments (columns)	3		WT vs. Satb2 -/- + Sema7A	68.88	51.89	16.99	40	36	2.248
Number of values (total)	115		Satb2 -/- vs. Satb2 -/- + Sema7A	52.49	51.89	0.5983	39	36	0.07869
			Compact letter display
			WT	A
			Satb2 -/- + Sema7A	A
			Satb2 -/-	A
Table Analyzed	DIV4 Axon Length		Number of families	1
			Number of comparisons per family	3
Kruskal-Wallis test			Alpha	0.05
P value	<0.0001
Exact or approximate P value?	Approximate		Dunn's multiple comparisons test	Mean rank diff.	Significant?	Summary	Adjusted P Value
P value summary	****		WT vs. Satb2 -/-	40.06	Yes	****	<0.0001	A-B
Do the medians vary signif. (P < 0.05)?	Yes		WT vs. Satb2 -/- + Sema7A	15.38	No	ns	0.1402	A-C
Number of groups	3		Satb2 -/- vs. Satb2 -/- + Sema7A	-24.68	Yes	***	0.0003	B-C
Kruskal-Wallis statistic	30.95
			Test details	Mean rank 1	Mean rank 2	Mean rank diff.	n1	n2	Z
Data summary			WT vs. Satb2 -/-	70.7	30.64	40.06	20	39	5.229
Number of treatments (columns)	3		WT vs. Satb2 -/- + Sema7A	70.7	55.32	15.38	20	37	1.989
Number of values (total)	96		Satb2 -/- vs. Satb2 -/- + Sema7A	30.64	55.32	-24.68	39	37	3.861
			Compact letter display
			WT	A
			Satb2 -/- + Sema7A	A
			Satb2 -/-	B
Table Analyzed	DIV4 Primary Neurites		Number of families	1
			Number of comparisons per family	3
Kruskal-Wallis test			Alpha	0.05
P value	0.4235
Exact or approximate P value?	Approximate		Dunn's multiple comparisons test	Mean rank diff.	Significant?	Summary	Adjusted P Value
P value summary	ns		WT vs. Satb2 -/-	-2.581	No	ns	>0.9999	A-B
Do the medians vary signif. (P < 0.05)?	No		WT vs. Satb2 -/- + Sema7A	5.03	No	ns	>0.9999	A-C
Number of groups	3		Satb2 -/- vs. Satb2 -/- + Sema7A	7.61	No	ns	0.5821	B-C
Kruskal-Wallis statistic	1.719
			Test details	Mean rank 1	Mean rank 2	Mean rank diff.	n1	n2	Z
Data summary			WT vs. Satb2 -/-	49.88	52.46	-2.581	21	39	0.3734
Number of treatments (columns)	3		WT vs. Satb2 -/- + Sema7A	49.88	44.85	5.03	21	37	0.721
Number of values (total)	97		Satb2 -/- vs. Satb2 -/- + Sema7A	52.46	44.85	7.61	39	37	1.299
			Compact letter display
			Satb2 -/-	A
			WT	A
			Satb2 -/- + Sema7A	A
Table Analyzed	DIV4 End Neurites		Number of families	1
			Number of comparisons per family	3
Kruskal-Wallis test			Alpha	0.05
P value	<0.0001
Exact or approximate P value?	Approximate		Dunn's multiple comparisons test	Mean rank diff.	Significant?	Summary	Adjusted P Value
P value summary	****		WT vs. Satb2 -/-	-41.41	Yes	****	<0.0001	A-B
Do the medians vary signif. (P < 0.05)?	Yes		WT vs. Satb2 -/- + Sema7A	-10.53	No	ns	0.4929	A-C
Number of groups	3		Satb2 -/- vs. Satb2 -/- + Sema7A	30.88	Yes	****	<0.0001	B-C
Kruskal-Wallis statistic	38.47
			Test details	Mean rank 1	Mean rank 2	Mean rank diff.	n1	n2	Z
Data summary			WT vs. Satb2 -/-	28.33	69.74	-41.41	21	39	5.52
Number of treatments (columns)	3		WT vs. Satb2 -/- + Sema7A	28.33	38.86	-10.53	21	37	1.391
Number of values (total)	97		Satb2 -/- vs. Satb2 -/- + Sema7A	69.74	38.86	30.88	39	37	4.855
			Compact letter display
			Satb2 -/-	A
			Satb2 -/- + Sema7A	B
			WT	B
Table Analyzed	DIV4 Ratio Primary/end Neurites		Number of families	1
			Number of comparisons per family	3
Kruskal-Wallis test			Alpha	0.05
P value	<0.0001
Exact or approximate P value?	Approximate		Dunn's multiple comparisons test	Mean rank diff.	Significant?	Summary	Adjusted P Value
P value summary	****		WT vs. Satb2 -/-	43.74	Yes	****	<0.0001	A-B
Do the medians vary signif. (P < 0.05)?	Yes		WT vs. Satb2 -/- + Sema7A	18.82	Yes	*	0.0412	A-C
Number of groups	3		Satb2 -/- vs. Satb2 -/- + Sema7A	-24.92	Yes	***	0.0003	B-C
Kruskal-Wallis statistic	36.14
			Test details	Mean rank 1	Mean rank 2	Mean rank diff.	n1	n2	Z
Data summary			WT vs. Satb2 -/-	73.76	30.03	43.74	21	39	5.782
Number of treatments (columns)	3		WT vs. Satb2 -/- + Sema7A	73.76	54.95	18.82	21	37	2.464
Number of values (total)	97		Satb2 -/- vs. Satb2 -/- + Sema7A	30.03	54.95	-24.92	39	37	3.885
			Compact letter display
			WT	A
			Satb2 -/- + Sema7A	B
			Satb2 -/-	C

## Sheet: Figure 2d
Acute angle to centrosome
Kruskal-Wallis test			Number of families	1
P value	<0.0001		Number of comparisons per family	3
Exact or approximate P value?	Approximate		Alpha	0.05
P value summary	****
Do the medians vary signif. (P < 0.05)?	Yes		Dunn's multiple comparisons test	Mean rank diff.	Significant?	Summary	Adjusted P Value
Number of groups	3		GFP vs. Cre	-39.06	Yes	****	<0.0001	A-B
Kruskal-Wallis statistic	29.18		GFP vs. Cre + Sema7A	-22.49	Yes	**	0.0026	A-C
			Cre vs. Cre + Sema7A	16.57	No	ns	0.0794	B-C
Data summary
Number of treatments (columns)	3		Test details	Mean rank 1	Mean rank 2	Mean rank diff.	n1	n2	Z
Number of values (total)	100		GFP vs. Cre	32.25	71.31	-39.06	38	26	5.29
			GFP vs. Cre + Sema7A	32.25	54.74	-22.49	38	36	3.333
			Cre vs. Cre + Sema7A	71.31	54.74	16.57	26	36	2.219
			Compact letter display
			Cre	A
			Cre + Sema7A	A
			GFP	B

## Sheet: Figure 3b
Table Analyzed	Sema Domain Mutants with FL & RGD		Number of families	1
			Number of comparisons per family	5
Brown-Forsythe ANOVA test			Alpha	0.05
F* (DFn, DFd)	4.353 (5.000, 6.139)
P value	0.0491		Dunnett's T3 multiple comparisons test	Mean Diff.	95.00% CI of diff.	Below threshold?	Summary	Adjusted P Value	A-?
P value summary	*		Cre + Sema7A vs. Cre + Sema7A dSEMA	0.1502	0.002982 to 0.2975	Yes	*	0.0457	B	Cre + Sema7A dSEMA
Significant diff. among means (P < 0.05)?	Yes		Cre + Sema7A vs. Cre + Sema7A dPSI	0.002901	-0.3470 to 0.3528	No	ns	>0.9999	C	Cre + Sema7A dPSI
			Cre + Sema7A vs. Cre + Sema7A dIG	0.1196	-0.02753 to 0.2667	No	ns	0.1163	D	Cre + Sema7A dIG
Welch's ANOVA test			Cre + Sema7A vs. Cre + Sema7A dMEM	0.1544	0.006175 to 0.3027	Yes	*	0.0416	E	Cre + Sema7A dMEM
W (DFn, DFd)	6.260 (5.000, 8.683)		Cre + Sema7A vs. Cre + Sema7A KCE	0.1614	0.01290 to 0.3100	Yes	*	0.0342	F	Cre + Sema7A KCE
P value	0.0098
P value summary	**		Test details	Mean 1	Mean 2	Mean Diff.	SE of diff.	n1	n2	t	DF
Significant diff. among means (P < 0.05)?	Yes		Cre + Sema7A vs. Cre + Sema7A dSEMA	0.1755	0.02521	0.1502	0.04362	8	3	3.444	7.244
			Cre + Sema7A vs. Cre + Sema7A dPSI	0.1755	0.1726	0.002901	0.09236	8	4	0.03141	4.76
Data summary			Cre + Sema7A vs. Cre + Sema7A dIG	0.1755	0.05587	0.1196	0.04358	8	4	2.744	7.219
Number of treatments (columns)	6		Cre + Sema7A vs. Cre + Sema7A dMEM	0.1755	0.02102	0.1544	0.04392	8	6	3.516	7.439
Number of values (total)	28		Cre + Sema7A vs. Cre + Sema7A KCE	0.1755	0.01402	0.1614	0.044	8	3	3.669	7.472

## Sheet: Figure 3c
Table Analyzed	Sema7A domain mutants					Number of families	1
Data sets analyzed	C-H					Number of comparisons per family	5
						Alpha	0.05
ANOVA summary
F	11.27					Dunnett's multiple comparisons test	Mean Diff.	95.00% CI of diff.	Below threshold?	Summary	Adjusted P Value	C-?
P value	<0.0001					Cre Sema7A vs. Cre_Sema7A-delmem	19.53	10.82 to 28.24	Yes	****	<0.0001	D	Cre_Sema7A-delmem
P value summary	****					Cre Sema7A vs. Cre_7A-delSEMA	20.7	9.776 to 31.62	Yes	***	0.0001	E	Cre_7A-delSEMA
Significant diff. among means (P < 0.05)?	Yes					Cre Sema7A vs. Cre_7A_dPSI	5.147	-4.734 to 15.03	No	ns	0.5304	F	Cre_7A_dPSI
R squared	0.7101					Cre Sema7A vs. Cre_7A_dIG	2.706	-7.175 to 12.59	No	ns	0.9305	G	Cre_7A_dIG
						Cre Sema7A vs. Cre_7a_KCE	9.904	0.02309 to 19.78	Yes	*	0.0493	H	Cre_7a_KCE
Brown-Forsythe test
F (DFn, DFd)	0.4011 (5, 23)					Test details	Mean 1	Mean 2	Mean Diff.	SE of diff.	n1	n2	q	DF
P value	0.843					Cre Sema7A vs. Cre_Sema7A-delmem	66.56	47.03	19.53	3.17	8	6	6.16	23
P value summary	ns					Cre Sema7A vs. Cre_7A-delSEMA	66.56	45.86	20.7	3.974	8	3	5.208	23
Are SDs significantly different (P < 0.05)?	No					Cre Sema7A vs. Cre_7A_dPSI	66.56	61.42	5.147	3.595	8	4	1.432	23
						Cre Sema7A vs. Cre_7A_dIG	66.56	63.86	2.706	3.595	8	4	0.7528	23
Bartlett's test						Cre Sema7A vs. Cre_7a_KCE	66.56	56.66	9.904	3.595	8	4	2.755	23
Bartlett's statistic (corrected)
P value
P value summary
Are SDs significantly different (P < 0.05)?
ANOVA table	SS	DF	MS	F (DFn, DFd)	P value
Treatment (between columns)	1941	5	388.2	F (5, 23) = 11.27	P<0.0001
Residual (within columns)	792.6	23	34.46
Total	2734	28
Data summary
Number of treatments (columns)	6
Number of values (total)	29

## Sheet: Figure 4c
Table Analyzed	Data 1		Number of families	1
Data sets analyzed	A-D		Number of comparisons per family	3
			Alpha	0.05
ANOVA summary
F	17.34		Dunnett's multiple comparisons test	Mean Diff.	95.00% CI of diff.	Below threshold?	Summary	Adjusted P Value	A-?
P value	0.0007		FlagSema4D- MycSema4D vs. FlagSema4D-MycSema4D+ Sema7A-1	0.1604	-0.04180 to 0.3626	No	ns	0.1209	B	FlagSema4D-MycSema4D+ Sema7A-1
P value summary	***		FlagSema4D- MycSema4D vs. FlagSema4D-MycSema4D+ Sema7A-2	0.3009	0.09869 to 0.5031	Yes	**	0.0068	C	FlagSema4D-MycSema4D+ Sema7A-2
Significant diff. among means (P < 0.05)?	Yes		FlagSema4D- MycSema4D vs. FlagSema4D-MycSema4D+ Sema7A-3	0.4862	0.2840 to 0.6884	Yes	***	0.0003	D	FlagSema4D-MycSema4D+ Sema7A-3
R squared	0.8667
			Test details	Mean 1	Mean 2	Mean Diff.	SE of diff.	n1	n2	q	DF
Brown-Forsythe test			FlagSema4D- MycSema4D vs. FlagSema4D-MycSema4D+ Sema7A-1	0.6711	0.5107	0.1604	0.07021	3	3	2.284	8
F (DFn, DFd)	0.01690 (3, 8)		FlagSema4D- MycSema4D vs. FlagSema4D-MycSema4D+ Sema7A-2	0.6711	0.3702	0.3009	0.07021	3	3	4.285	8
P value	0.9968		FlagSema4D- MycSema4D vs. FlagSema4D-MycSema4D+ Sema7A-3	0.6711	0.185	0.4862	0.07021	3	3	6.924	8
P value summary	ns
Are SDs significantly different (P < 0.05)?	No
Bartlett's test
Bartlett's statistic (corrected)
P value
P value summary
Are SDs significantly different (P < 0.05)?
ANOVA table	SS	DF	MS	F (DFn, DFd)
Treatment (between columns)	0.3846	3	0.1282	F (3, 8) = 17.34
Residual (within columns)	0.05915	8	0.007394
Total	0.4438	11
Data summary
Number of treatments (columns)	4
Number of values (total)	12

## Sheet: Figure 5a
Table Analyzed	Migration Data
Data sets analyzed	A-C, P
ANOVA summary
F	45.5
P value	<0.0001
P value summary	****
Significant diff. among means (P < 0.05)?	Yes
R squared	0.8778
Brown-Forsythe test
F (DFn, DFd)	0.05308 (3, 19)
P value	0.9834
P value summary	ns
Are SDs significantly different (P < 0.05)?	No
Bartlett's test
Bartlett's statistic (corrected)	1.251
P value	0.7407
P value summary	ns
Are SDs significantly different (P < 0.05)?	No
ANOVA table	SS	DF	MS	F (DFn, DFd)	P value
Treatment (between columns)	5072	3	1691	F (3, 19) = 45.50	P<0.0001
Residual (within columns)	705.9	19	37.15
Total	5778	22
Data summary
Number of treatments (columns)	4
Number of values (total)	23
Number of families	1
Number of comparisons per family	6
Alpha	0.05
Tukey's multiple comparisons test	Mean Diff.	95.00% CI of diff.	Below threshold?	Summary	Adjusted P Value
GFP vs. Cre	34.01	23.63 to 44.39	Yes	****	<0.0001	A-B
GFP vs. Cre Sema7A	8.947	-0.3098 to 18.20	No	ns	0.0604	A-C
GFP vs. Cre_sh4D_7A	35.54	24.47 to 46.60	Yes	****	<0.0001	A-P
Cre vs. Cre Sema7A	-25.06	-34.83 to -15.29	Yes	****	<0.0001	B-C
Cre vs. Cre_sh4D_7A	1.529	-9.968 to 13.03	No	ns	0.9816	B-P
Cre Sema7A vs. Cre_sh4D_7A	26.59	16.10 to 37.09	Yes	****	<0.0001	C-P
Test details	Mean 1	Mean 2	Mean Diff.	SE of diff.	n1	n2	q	DF
GFP vs. Cre	75.51	41.5	34.01	3.691	6	5	13.03	19
GFP vs. Cre Sema7A	75.51	66.56	8.947	3.292	6	8	3.843	19
GFP vs. Cre_sh4D_7A	75.51	39.97	35.54	3.935	6	4	12.77	19
Cre vs. Cre Sema7A	41.5	66.56	-25.06	3.475	5	8	10.2	19
Cre vs. Cre_sh4D_7A	41.5	39.97	1.529	4.089	5	4	0.5288	19
Cre Sema7A vs. Cre_sh4D_7A	66.56	39.97	26.59	3.733	8	4	10.07	19
Compact letter display
GFP	A
Cre Sema7A	A
Cre	B
Cre_sh4D_7A	B

[truncated: 8 more sheets: Figure 5b, Figure 5e, Figure 5f, Figure 7a, Figure 7c, Figure 7d, Figure S4a, Figure S4b]
