# Supplementary material for: Semaphorin heterodimerization in cis regulates membrane targeting and neocortical wiring
Source: Nat Commun. 2024 Aug 16;15:7059. doi: 10.1038/s41467-024-51009-1 (PMC11329519; doi:10.1038/s41467-024-51009-1)
Supplement: Supplementary file 8 — Source Data [file 41467_2024_51009_MOESM8_ESM.xlsx]

## Sheet: Figure 1b RPKM
From Deseq2 table
gene	locus	sample1	sample2	stats can be performed	Satb2KO_107	Satb2KO_109	Satb2KO_111	WT_113	WT_115	WT_117	mean FPKM Satb2KO	mean FPKM WT	log2 change WT/Satb2	test stat	p value	q value	significant?
Sema7a	chr9:57787418-57810672	q1	q2	OK	67.9255	79.4267	70.1496	206.564	181.663	122.811	32.3077	71.3655	1.14335	5.02112	5e-05	0.000528297	yes

## Sheet: Figure 1d
5TSS				intron1
Replicate	input	Satb2 ChIP		Replicate	input	Satb2 ChIP
1	1.001	4.18869		1	1	1.3404
2	1.002	3.7803		2	1	1.09
3	1.001	6.76927		3	1	1.14393

## Sheet: Figure 1g
GFP	Cre	Cre + Sema7A					(midline GFP integrated density/ cortex GFP integrated density)
1.75884	0.006556	0.126257
1.28635	0.00108	0.197442
0.407409	0.009561	0.205846
0.905075	0.007409	0.116875
1.45073		0.434251
		0.210637
		0.075726
		0.03658

## Sheet: Figure 1h
id	gt	y_percent.mean	y_percent.sd
1	GFP	79.331	14.2487
2	GFP	79.511	15.8208
3	GFP	78.5606	7.47705
4	GFP	78.8613	8.35187
5	GFP	75.1498	12.7833
6	Cre_Sema7a	67.3621	17.8488
7	Cre_Sema7a	65.8699	13.6842
8	Cre_Sema7a	65.1044	18.7309
9	Cre_Sema7a	65.3388	22.8256
10	Cre_Sema7a	80.0566	8.89122
11	Cre_Sema7a	55.3955	22.536
12	Cre_Sema7a	64.956	21.1388
13	Cre_Sema7a	68.4192	21.3269
14	Cre	43.7288	14.9702
15	Cre	40.2857	14.311
16	Cre	34.7409	16.9827
17	Cre	42.3705	18.8137
18	Cre	46.377	12.6818
109	GFP	61.6421	27.8771

## Sheet: Figure S4
id	gt	percentage.mean	percentage.sd
1	GFP	79.331	14.2487
109	GFP	61.6421	27.8771
14	Cre	43.7288	14.9702
15	Cre	40.2857	14.311
16	Cre	34.7409	16.9827
17	Cre	42.3705	18.8137
18	Cre	46.377	12.6818
2	GFP	79.511	15.8208
3	GFP	78.5606	7.47705
4	GFP	78.8613	8.35187
5	GFP	75.1498	12.7833
201	cre_sh4D	28.7689	20.7902
202	7A_OE	68.4034	23.3805
203	cre_sh4D	30.4892	23.1811
204	7A_OE	64.3823	24.6736
207	cre_sh4D	32.7304	23.3526
208	cre_sh4D	31.9707	22.9494
209	cre_sh4D	40.6534	29.1007
206	7A_OE	59.6399	27.3234

## Sheet: Figure 2c
	Div2 axon length			DIV2 primary neurites				DIV2 End neurites				DIV2 ratio primary/end				DIV4 Axon length				DIV4 primary neurites				DIV4 end neurites				DIV4 ratio primary/end
WT	Satb2 -/-	Satb2 -/- + Sema7A		WT	Satb2 -/-	Satb2 -/- + Sema7A		WT	Satb2 -/-	Satb2 -/- + Sema7A		WT	Satb2 -/-	Satb2 -/- + Sema7A		WT	Satb2 -/-	Satb2 -/- + Sema7A		WT	Satb2 -/-	Satb2 -/- + Sema7A		WT	Satb2 -/-	Satb2 -/- + Sema7A		WT	Satb2 -/-	Satb2 -/- + Sema7A
177.018	41.8634	47.47		4	4	3		5	4	4		0.666667	1	1		155.23	91.49	350.82		3	4	3		5	9	4		0.6	0.444444	0.75
288.241	136.208	39.8		3	5	3		3	7	6		0.8	1	0.75		335.83	102.52	163.3		5	5	2		6	7	3		0.833333	0.714286	0.666667
349.591	119.822	52.88		2	7	3		3	9	5		1	0.714286	0.5		337.02	161.46	246.87		4	4	4		5	6	6		0.8	0.666667	0.666667
187.01	41.2355	231.73		5	7	3		5	9	4		0.666667	0.777778	0.6		276.34	112.3	82.55		4	3	4		6	9	5		0.666667	0.333333	0.8
224.48	37.6501	46.11		5	5	3		5	7	4		1	0.777778	0.75		217.09	205.64	320.05		3	5	3		4	9	6		0.75	0.555556	0.5
209.679	136.801	68.86		6	5	3		6	6	4		1	0.714286	0.75		508.31	187.75	238.35		3	3	3		4	6	7		0.75	0.5	0.428571
304.227	24.7775	37.83		2	4	3		2	4	3		1	0.833333	0.75		257.89	77.64	197.69		4	4	4		5	13	6		0.8	0.307692	0.666667
412.782	60.8949	40.55		3	4	3		4	5	4		1	1	1		500.95	37.49	163.001		3	3	3		4	7	7		0.75	0.428571	0.428571
85.0464	147.284	138.86		7	7	3		9	7	6		0.75	0.8	0.75		391.07	97.75	318.85		2	3	4		3	8	5		0.666667	0.375	0.8
201.406	129.916	90.23		3	6	5		4	6	7		0.777778	1	0.833333		327.51	82.05	173.05		3	3	3		4	8	6		0.666667	0.375	0.5
279.089	84.5394	111.29		3	3	4		3	3	5		0.75	1	0.571429		159.47	72.87	157.81		4	2	4		5	11	7		0.571429	0.181818	0.571429
258.332	76.6495	130.57		6	7	3		7	9	3		1	1	0.6		100.01	53.62	239.37		3	3	4		4	6	5		0.75	0.5	0.8
138.939	18.0108	81.56		4	9	3		4	11	3		0.857143	0.777778	1		285.77	63.2	241.86		3	3	3		4	10	5		0.8	0.3	0.6
136.372	134.461	32.76		5	6	3		6	6	7		1	0.818182	1		584.22	89.51	377.39		3	4	3		5	9	4		0.75	0.444444	0.75
227.045	49.6904	109.91		5	6	5		5	8	4		0.833333	1	0.714286		304.62	208.41	171.8		4	3	4		5	8	7		0.75	0.375	0.571429
144.758	28.0708	62.36		3	7	3		6	8	4		1	0.75	0.75		407.81	108.38	139.93		3	4	5		4	8	9		0.6	0.5	0.555556
234.732	63.6019	64.94		4	5	3		4	5	5		0.5	0.875	0.75		334.52	330.69	230.63		3	4	4		5	7	5		0.8	0.571429	0.8
253.245	28.2904	51.89		4	6	4		5	7	3		1	1	0.8		198.44	79.65	199.55		4	3	3		5	8	6		0.75	0.375	0.5
283.583	88.1646	59.88		6	2	3		6	4	8		0.8	0.857143	1		394.36	47.45	167.75		4	5	3		5	9	6		0.6	0.555556	0.5
219.468	173.601	63.81		4	4	4		5	6	4		1	0.5	0.5		503.31	57.12	191.42		4	4	5		4	8	7		0.8	0.5	0.714286
262.634	17.0182	112.74		5	6	3		6	7	3		0.8	0.666667	0.75			183.16	221.49		3	4	3		6	7	6		0.8	0.571429	0.5
279.185	149.111	52.68		4	5	3		4	5	4		0.833333	0.857143	1			275.38	169.41			3	3			6	4		1	0.5	0.75
138.684	105.725	70.09		5	4	3		5	4	8		1	1	0.75			342.07	214.25			3	2			5	5		0.5	0.6	0.4
363.087	39.5346	58.58		4	5	5		5	6	3		1	1	0.625			192.67	337.12			3	5			4	6			0.75	0.833333
338.88	133.321	127.83		4	3	3		5	7	4		0.8	0.833333	1			259.32	141.11			4	2			6	3			0.666667	0.666667
358.872	149.155	45.03		4	5	2		5	11	4		0.8	0.428571	0.5			143.5	112.31			3	2			4	3			0.75	0.666667
142.034	92.7892	91.21		5	2	4		8	3	5		0.8	0.454545	1			121.09	147.38			3	3			4	4			0.75	0.75
240.682	62.3664	118.57		5	5	3		7	11	7		0.625	0.666667	0.6			265.53	215.46			4	3			7	4			0.571429	0.75
102.347	104.309	91.21		1	5	4		1	12	3		0.714286	0.454545	0.571429			211.75	167.21			3	3			5	5			0.6	0.6
108.845	84.4997	99.71		4	7	3		4	11	3		1	0.416667	1			197.52	375.77			4	2			7	4			0.571429	0.5
141.431	56.2093	189.63		3	2	2		5	6	5		1	0.636364	0.666667			221.16	591.84			3	3			8	4			0.375	0.75
118.643	98.005	72.68		2	5	3		2	8	7		0.6	0.333333	0.6			67.91	321.68			3	3			8	4			0.375	0.75
233.36	152.612	55.81		6	4	4		10	6	3		1	0.625	0.571429			181.62	351.17			4	4			10	6			0.4	0.666667
200.52	18.5294	63.6		3	3	2		4	8	7		0.6	0.666667	0.666667			107.67	182.18			3	3			6	6			0.5	0.5
88.06	100.796	50.98		4	4	3		4	6	4		0.75	0.375	0.428571			297.25	339.15			3	3			7	4			0.428571	0.75
41.24	123.927	90.4		4	5	3		6	8	6		1	0.666667	0.75			110.91	339.67			4	4			8	6			0.5	0.666667
57.7	118.566	132.05		4	3	5		6	6			0.666667	0.625	0.833333			43.16	298.22			3	3			9	4			0.333333	0.75
63.1	26.4522			4	4			6	10			0.666667	0.5				66.38				4				6				0.666667
98.68	71.2819			3	5			5	9			0.666667	0.4				105.89				4				7				0.571429
46.46	98.66			4				7				0.6	0.555556
157.94	36.21											0.571429
78.43	112.42
68.98	115.86
67.87	60.19
125.74	35.7
110.08	31.83
129.07	27.03
149.37	30.49
	48.05
	51.04
	34.82
	60.74
	100.06
	71.18

## Sheet: Figure 2d - acute angle
GFP	Cre	Cre + Sema7A
10.11	47.7	34.33
9.43	18.43	11.68
41.33	10.61	37.31
5.71	32.64	21.22
11.73	42.7	10.55
9.44	16.37	35.95
5.61	31.99	8.77
4.4	5.79	10.51
31.73	18.69	37.36
8.26	45.6	30.5
13.13	32.08	6.39
10.38	31.19	22.38
9.01	59.95	8.71
5.63	17.43	11.31
5.41	19.95	7.59
4.51	9.06	12.15
8.13	42.67	33.84
21.8	35.38	47.89
27.92	35.1	27.93
36.89	47.1	24.29
11.31	32.5	12.39
6.83	27.92	29.83
5.96	51.7	27.92
11.02	29.35	25.56
10.84	45.53	12.33
34.23	37.4	34.79
5.26		47.9
5.71		34.22
11.13		13.32
4.79		11.97
15.57		18.76
10.18		18.2
11.8		9.39
20.57		12.57
14.3		24.59
19.16		8.63
10.13
7.19

## Sheet: Figure 3b
Cre + Sema7A	Cre + Sema7A dSEMA	Cre + Sema7A dPSI	Cre + Sema7A dIG	Cre + Sema7A dMEM	Cre + Sema7A KCE
0.126257	0.017288	0.049057	0.040999	0.005421	0.008732
0.197442	0.03645	0.328674	0.064502	0.025887	0.003341
0.205846	0.021878	0.01524	0.063459	0.007374	0.029999
0.116875		0.297231	0.054512	0.001834
0.434251				0.042706
0.210637				0.042917
0.075726
0.03658

## Sheet: Figure 3c
id	gt	y_percent.mean	y_percent.sd
1	GFP	79.331	14.2487
2	GFP	79.511	15.8208
3	GFP	78.5606	7.47705
4	GFP	78.8613	8.35187
5	GFP	75.1498	12.7833
6	Cre_Sema7a	67.3621	17.8488
7	Cre_Sema7a	65.8699	13.6842
8	Cre_Sema7a	65.1044	18.7309
9	Cre_Sema7a	65.3388	22.8256
10	Cre_Sema7a	80.0566	8.89122
11	Cre_Sema7a	55.3955	22.536
12	Cre_Sema7a	64.956	21.1388
13	Cre_Sema7a	68.4192	21.3269
14	Cre	43.7288	14.9702
15	Cre	40.2857	14.311
16	Cre	34.7409	16.9827
17	Cre	42.3705	18.8137
18	Cre	46.377	12.6818
19	Cre_7aDelSEMA	39.8063	18.5492
20	Cre_7aDelSEMA	50.9136	17.9489
21	Cre_7aDelSEMA	46.8698	17.6451
22	Cre_7aDelmem	38.3593	26.3548
23	Cre_7aDelmem	48.5138	23.1819
24	Cre_7aDelmem	46.8469	20.3707
25	Cre_7aDelmem	48.753	18.8924
26	Cre_7aDelmem	52.9275	20.6597
27	Cre_7aDelmem	46.7953	20.0135
28	Cre_7aRGD	48.8965	20.8222
29	Cre_7aRGD	63.8955	21.2937
30	Cre_7aRGD	53.617	21.5438
31	Cre_7aRGD	60.2275	19.8959
32	Cre_7aPSI	60.6932	18.8426
33	Cre_7aPSI	61.8639	18.8956
34	Cre_7aPSI	64.5153	20.2607
35	Cre_7aPSI	58.5913	20.1257
36	Cre_7aIG	69.9203	16.1184
37	Cre_7aIG	54.0948	23.8456
38	Cre_7aIG	67.2551	18.0014
39	Cre_7aIG	64.1569	16.2883
40	Cre_sh4D_7AFL	40.9683	18.8938
41	Cre_sh4D_7AFL	44.563	19.5475
42	Cre_sh4D_7AFL	33.2782	13.9057
43	Cre_sh4D_7AFL	41.0768	16.1783
44	WT_sh4D	53.1385	20.4883
45	WT_sh4D	48.9763	26.2982
46	WT_sh4D	42.5682	28.061
47	WT_sh4D	44.3044	19.6267
48	WT_sh4D	53.0479	20.8709
49	sh4D_4D	76.542	11.7575
50	SCR_	77.7441	9.46335
51	SCR_	83.3559	6.15271
52	SCR_	83.9982	2.70382
56	sh4D_4D	78.5285	12.0188
57	sh4D_4D	56.5962	28.6828
58	sh4D_4D	76.4865	10.5425
59	sh4D_4D	71.6561	17.4799
60	sh4D_4D	75.9934	13.4898
61	SCR_	79.8089	7.93398
62	SCR_	65.982	20.4908
63	SCR_	72.1553	17.2421
64	SCR_	74.4055	20.0277
65	SCR_	69.9982	19.5512
68	WT_sh4D	50.6197	22.5454
69	WT_sh4D	55.5041	21.0701
70	WT_sh7a	61.1054	19.1294
71	WT_sh7a	59.4933	19.9954
72	WT_sh7a	60.0354	20.199
73	WT_sh7a	68.1282	16.8855
76	sh4D_4Dic	56.9074	24.3892
77	sh4D_4Dic	55.9581	26.1095
78	sh4D_4Dic	60.1176	22.9785
102	WT_sh4D	53.5493	26.6616
109	GFP	61.6421	27.8771

## Sheet: Competition IP fig 4c
sp-Flag-Sema4D / sp-myc-Sema4D	sp-flag-Sema4D / sp-myc-Sema4D + HA-Sema7A 0.5	sp-flag-Sema4D / sp-myc-Sema4D + HA-Sema7A 1	sp-flag-Sema4D / sp-myc-Sema4D + HA-Sema7A 1.5
0.585892	0.479136	0.434954	0.0874659
0.7015	0.613	0.4083	0.2567
0.725969	0.440075	0.267486	0.2107

[truncated: 7 more sheets: Figure 5a, Figure 5b, Figure 5e, Figure 5f, Figure 7a biotinylation, Figure 7c, Figure 7d]
